# Supplementary material for: Individual Differences in the Change of Attentional Functions With Brief One-Time Focused Attention and Open Monitoring Meditations
Source: Front Psychol. 2021 Oct 29;12:716138. doi: 10.3389/fpsyg.2021.716138 (PMC8585987; doi:10.3389/fpsyg.2021.716138)
Supplement: Supplementary file 1 [file Data_Sheet_1.xlsx]

## Sheet: ANT_scores
sbj	group	preAlerting	preOrienting	preConflictMonitoring	postAlerting	postOrienting	postConflictMonitoring		Yellow cells indicate the outliers removed from the analysis (see Appendix)
1	FAM	28.756	57.9	119.05	13.941	69.46	87.837
2	FAM	39.943	31.579	66.648	47.987	17.292	91.524
3	FAM	16.524	85.08	76.259	16.078	55.987	71.882
4	FAM	62.218	47.112	61.155	58.229	63.162	59.179
5	FAM	-3.3462	-18.672	249.92	13.76	18.882	144.75
6	FAM	18.489	100.56	104.25	33.605	81.26	163.63
7	FAM	26.12	57.118	94.19	17.229	35.426	80.387
8	FAM	33.258	73.145	106.38	53.795	67.033	102.58
9	FAM	4.5115	31.571	119.34	55.537	34.037	100.58
10	FAM	-13.128	80.082	24.213	28.84	48.311	60.381
11	FAM	36.315	31.617	51.999	8.171	58.242	55.014
12	FAM	82.116	58.155	59.956	78.43	29.839	78.405
13	FAM	29.28	77.724	94.966	27.15	64.325	105.16
14	FAM	-4.1339	37.763	101.81	71.069	60.499	81.669
15	FAM	90.021	41.282	222.5	88.743	9.3131	161
16	FAM	35.982	71.526	55.41	-4.451	75.004	56.566
17	FAM	42.429	62.462	49.341	50.531	65.925	55.959
18	FAM	44.66	24.12	66.215	34.599	53.07	79.506
19	FAM	27.314	73.698	87.945	28.832	56.658	100.7
20	FAM	22.644	62.3	86.207	45.708	77.539	66.075
21	FAM	15.72	29.029	97.022	18.163	50.284	74.874
22	FAM	44.348	17.146	53.358	46.678	3.0775	16.72
23	FAM	48.766	37.93	75.272	36.857	54.294	86.572
24	FAM	2.998	55.186	48.239	19.495	71.386	68.793
25	FAM	16.129	55.194	94.877	64.158	78.528	77.306
26	FAM	7.4756	48.448	106.27	6.8278	28.196	124.64
27	FAM	3.6403	37.116	123.09	22.856	51.584	115.35
28	FAM	22.769	87.302	74.88	57.171	78.552	59.888
29	FAM	58.776	37.288	139.95	50.463	59.607	126.13
30	FAM	70.422	63.99	141.13	85.135	83.854	101.97
31	FAM	21.959	67.453	73.189	16.355	68.299	86.55
32	FAM	47.177	38.746	43.154	-2.7194	42.257	76.255
33	OMM	30.994	97.387	69.588	52.173	95.679	96.853
34	OMM	28.701	44.345	98.435	26.517	42.77	111.73
35	OMM	21.862	52.795	116.43	25.33	58.072	122.78
36	OMM	30.664	4.7279	75.257	65.045	-10.884	70.124
37	OMM	48.809	21.886	93.994	28.69	26.024	77.679
38	OMM	57.008	112.54	41.849	175.8	61.877	77.335
39	OMM	165.96	-119.4	-6.4046	89.533	16.38	137.55
40	OMM	57.429	95.01	119.38	58.678	98.904	137.38
41	OMM	-3.0501	87.11	61.428	-5.2934	58.025	60.867
42	OMM	53.71	61.461	68.355	46.357	56.843	79.551
43	OMM	26.185	65.59	83.461	43.405	44.34	58.582
44	OMM	5.0905	17.383	49.025	9.7686	5.3779	45.434
45	OMM	24.114	39.475	87.279	43.866	40.847	87.04
46	OMM	25.016	62.358	112.13	35.471	63.7	99.285
47	OMM	28.741	39.381	58.11	25.194	26.81	68.167
48	OMM	26.901	83.082	61.757	62.278	76.045	103.91
49	OMM	63.172	68.341	107.85	88.926	39.669	89.403
50	OMM	4.5015	55.701	87.558	15.705	51.283	94.596
51	OMM	18.049	152.97	60.855	24.006	25.122	124.97
52	OMM	33.461	68.819	102.55	20.514	72.956	69.934
53	OMM	21.103	12.119	111.46	32.217	4.4633	93.305
54	OMM	58.354	38.312	125.32	12.697	43.99	95.429
55	OMM	40.139	49	70.209	88.06	49.676	56.184
56	OMM	25.898	32.062	64.504	44.347	13.679	78.573
57	OMM	114.61	36.486	85.623	48.833	80.97	66.322
58	OMM	42.798	22.436	36.11	25.888	49.992	20.864
59	OMM	33.413	77.523	61.238	23.298	75.931	27.486
60	OMM	34.864	0.78359	60.011	-22.469	30.344	139.68
61	OMM	68.441	277.32	438.63	25.031	-50.567	157.44
62	OMM	39.628	46.561	84.626	77.533	46.621	63.396
63	OMM	-63.439	82.418	-43.745	-0.096891	107.25	36.407
64	OMM	11.911	51.042	51.74	12.832	29.072	69.054
65	noM	39.465	27.988	64.83	37.128	31.736	57.041
66	noM	-18.674	82.419	60.338	25.862	77.761	89.819
67	noM	32.163	45.631	93.626	54.23	24.127	102.14
68	noM	62.361	23.655	143.81	15.202	20.09	82.672
69	noM	29.608	52.72	78.438	15.696	35.282	97.508
70	noM	22.452	81.718	69.201	40.416	63.488	82.604
71	noM	29.848	71.967	141.55	26.685	81.642	182.32
72	noM	35.641	63.999	139.62	65.756	74.45	122.39
73	noM	31.696	35.124	193.75	34.255	10.068	224.23
74	noM	12.587	54.114	70.083	28.575	47.357	66.138
75	noM	40.75	67.093	95.872	21.58	71.891	70.792
76	noM	74.324	-1.6898	18.053	43.447	21.516	64.37
77	noM	58.321	52.05	60.779	43.164	64.722	57.541
78	noM	12.573	77.86	70.64	-1.368	45.477	59.558
79	noM	21.223	37.621	94.256	35.022	48.351	55.96
80	noM	13.797	63.088	85.239	22.779	56.743	72.902
81	noM	12.482	80.575	26.907	19.399	66.915	46.372
82	noM	39.057	16.772	129.75	48.004	19.251	147.94
83	noM	54.704	82.903	83.734	59.074	133.48	107.14
84	noM	26.808	20.087	154.55	9.4448	88.203	150.98
85	noM	42.754	109.76	63.159	9.8683	107.96	80.825
86	noM	43.884	32.35	73.239	41.286	7.1604	89.1
87	noM	14.693	74.314	95.516	45.13	64.96	101.49
88	noM	24.902	46.468	84.971	4.6975	66.281	82.669
89	noM	11.031	158.35	39.956	68.312	116.38	41.484
90	noM	23.437	105.39	103.17	14.823	88.395	136.93
91	noM	17.601	50.944	75.667	25.464	48.542	87.66
92	noM	40.65	74.344	51.785	53.414	73.607	73.921
93	noM	27.855	74.708	56.98	73.793	68.747	77.537
94	noM	48.65	65.533	121.55	95.107	92.455	64.448
95	noM	30.123	85.907	81.489	45.223	90.842	88.31
96	noM	32.914	24.466	101.84	49.858	-1.7201	128.9

## Sheet: Accuracies
sbj	group	preNoCue	preDoubleCue	preCenterCue	preSpatialCue	preIncongruent	preCongruent	preNeutral	postNoCue	postDoubleCue	postCenterCue	postSpatialCue	postIncongruent	postCongruent	postNeutral
1	FAM	97.222	91.667	97.222	100	89.583	100	100	95.833	97.222	93.056	98.611	89.583	100	98.958
2	FAM	97.222	100	93.056	97.222	90.625	100	100	98.611	97.222	93.056	95.833	90.625	98.958	98.958
3	FAM	100	100	100	100	100	100	100	100	98.611	98.611	98.611	96.875	100	100
4	FAM	93.056	87.5	87.5	95.833	79.167	98.958	94.792	95.833	88.889	86.111	97.222	81.25	98.958	95.833
5	FAM	97.222	98.611	97.222	100	95.833	98.958	100	100	98.611	97.222	97.222	96.875	97.917	100
6	FAM	100	100	98.611	100	98.958	100	100	97.222	98.611	98.611	98.611	94.792	100	100
7	FAM	97.222	98.611	94.444	98.611	93.75	100	97.917	98.611	95.833	98.611	98.611	95.833	100	97.917
8	FAM	100	100	100	100	100	100	100	97.222	97.222	100	100	97.917	97.917	100
9	FAM	95.833	100	97.222	98.611	93.75	100	100	100	95.833	98.611	100	95.833	100	100
10	FAM	98.611	100	100	100	100	100	98.958	98.611	97.222	98.611	95.833	93.75	100	98.958
11	FAM	97.222	100	98.611	100	98.958	97.917	100	100	100	98.611	100	98.958	100	100
12	FAM	100	98.611	100	100	98.958	100	100	98.611	100	98.611	100	97.917	100	100
13	FAM	98.611	100	97.222	100	96.875	100	100	97.222	94.444	100	98.611	94.792	98.958	98.958
14	FAM	100	100	100	100	100	100	100	97.222	100	100	100	98.958	98.958	100
15	FAM	97.222	100	97.222	100	96.875	98.958	100	97.222	98.611	100	100	96.875	100	100
16	FAM	100	98.611	94.444	100	94.792	100	100	98.611	100	98.611	100	97.917	100	100
17	FAM	97.222	91.667	80.556	91.667	81.25	95.833	93.75	90.278	91.667	84.722	88.889	77.083	95.833	93.75
18	FAM	98.611	100	100	100	98.958	100	100	100	97.222	98.611	100	96.875	100	100
19	FAM	100	100	100	100	100	100	100	100	100	98.611	98.611	97.917	100	100
20	FAM	97.222	97.222	98.611	100	95.833	98.958	100	97.222	100	97.222	100	96.875	98.958	100
21	FAM	91.667	91.667	91.667	98.611	81.25	98.958	100	91.667	91.667	95.833	95.833	83.333	100	97.917
22	FAM	100	93.056	98.611	98.611	92.708	100	100	98.611	97.222	90.278	94.444	88.542	98.958	97.917
23	FAM	100	97.222	97.222	98.611	94.792	100	100	97.222	95.833	97.222	94.444	89.583	98.958	100
24	FAM	95.833	98.611	95.833	95.833	92.708	97.917	98.958	98.611	97.222	94.444	98.611	91.667	100	100
25	FAM	100	100	100	100	100	100	100	100	100	97.222	100	97.917	100	100
26	FAM	100	100	98.611	98.611	97.917	100	100	98.611	100	98.611	100	97.917	100	100
27	FAM	98.611	97.222	97.222	98.611	93.75	100	100	94.444	95.833	100	100	92.708	100	100
28	FAM	97.222	98.611	91.667	100	94.792	96.875	98.958	97.222	100	98.611	100	97.917	98.958	100
29	FAM	95.833	97.222	95.833	95.833	93.75	100	94.792	91.667	94.444	90.278	97.222	86.458	98.958	94.792
30	FAM	100	98.611	100	100	98.958	100	100	100	100	100	100	100	100	100
31	FAM	95.833	97.222	98.611	100	93.75	100	100	98.611	95.833	95.833	100	95.833	98.958	97.917
32	FAM	98.611	100	98.611	98.611	96.875	100	100	100	100	100	97.222	98.958	100	98.958
33	OMM	100	100	100	100	100	100	100	100	100	98.611	100	98.958	100	100
34	OMM	100	100	100	98.611	98.958	100	100	98.611	93.056	97.222	98.611	91.667	100	98.958
35	OMM	97.222	98.611	93.056	100	91.667	100	100	95.833	100	98.611	98.611	94.792	100	100
36	OMM	100	95.833	97.222	97.222	92.708	100	100	98.611	97.222	95.833	97.222	92.708	100	98.958
37	OMM	98.611	98.611	94.444	98.611	92.708	100	100	95.833	93.056	97.222	100	90.625	100	98.958
38	OMM	97.222	97.222	100	97.222	98.958	97.917	96.875	95.833	90.278	93.056	98.611	85.417	98.958	98.958
39	OMM	94.444	90.278	91.667	97.222	84.375	98.958	96.875	98.611	90.278	97.222	98.611	89.583	98.958	100
40	OMM	100	98.611	98.611	100	97.917	100	100	97.222	98.611	100	100	98.958	98.958	98.958
41	OMM	98.611	100	100	100	98.958	100	100	98.611	100	100	98.611	98.958	100	98.958
42	OMM	100	97.222	100	100	97.917	100	100	100	98.611	100	98.611	97.917	100	100
43	OMM	94.444	95.833	97.222	100	90.625	100	100	95.833	95.833	97.222	98.611	90.625	100	100
44	OMM	98.611	100	98.611	95.833	96.875	100	97.917	100	98.611	97.222	97.222	96.875	100	97.917
45	OMM	84.722	88.889	90.278	95.833	72.917	100	96.875	94.444	88.889	87.5	93.056	73.958	100	98.958
46	OMM	100	95.833	98.611	100	95.833	100	100	100	97.222	100	100	97.917	100	100
47	OMM	95.833	98.611	95.833	98.611	94.792	98.958	97.917	97.222	95.833	91.667	94.444	86.458	100	97.917
48	OMM	100	98.611	100	100	98.958	100	100	100	100	98.611	98.611	97.917	100	100
49	OMM	95.833	91.667	94.444	87.5	80.208	97.917	98.958	94.444	95.833	93.056	93.056	82.292	100	100
50	OMM	95.833	94.444	94.444	98.611	89.583	98.958	98.958	95.833	98.611	98.611	97.222	94.792	97.917	100
51	OMM	93.056	97.222	91.667	97.222	86.458	98.958	98.958	97.222	97.222	97.222	98.611	92.708	100	100
52	OMM	97.222	95.833	94.444	100	93.75	96.875	100	97.222	97.222	94.444	94.444	92.708	97.917	96.875
53	OMM	100	98.611	100	100	98.958	100	100	98.611	97.222	98.611	98.611	94.792	100	100
54	OMM	100	95.833	97.222	100	95.833	100	98.958	97.222	100	100	97.222	95.833	100	100
55	OMM	97.222	95.833	98.611	100	94.792	98.958	100	100	100	100	100	100	100	100
56	OMM	100	100	98.611	97.222	96.875	100	100	100	100	98.611	100	98.958	100	100
57	OMM	91.667	94.444	94.444	95.833	83.333	100	98.958	90.278	95.833	88.889	98.611	82.292	97.917	100
58	OMM	100	87.5	93.056	98.611	88.542	97.917	97.917	100	95.833	94.444	98.611	92.708	98.958	100
59	OMM	98.611	100	97.222	100	96.875	100	100	94.444	98.611	97.222	100	92.708	100	100
60	OMM	100	100	98.611	100	98.958	100	100	98.611	95.833	93.056	97.222	90.625	98.958	98.958
61	OMM	98.611	97.222	97.222	100	97.917	97.917	98.958	98.611	97.222	100	100	96.875	100	100
62	OMM	91.667	90.278	95.833	98.611	82.292	100	100	97.222	87.5	93.056	95.833	80.208	100	100
63	OMM	95.833	94.444	100	97.222	91.667	100	98.958	94.444	98.611	97.222	97.222	90.625	100	100
64	OMM	100	100	98.611	100	98.958	100	100	97.222	98.611	97.222	98.611	94.792	98.958	100
65	noM	98.611	98.611	98.611	98.611	95.833	100	100	100	95.833	94.444	94.444	88.542	100	100
66	noM	100	100	98.611	100	98.958	100	100	98.611	100	98.611	100	97.917	100	100
67	noM	90.278	91.667	94.444	98.611	84.375	97.917	98.958	93.056	91.667	95.833	95.833	83.333	100	98.958
68	noM	97.222	91.667	94.444	97.222	85.417	100	100	95.833	95.833	95.833	97.222	88.542	100	100
69	noM	100	94.444	100	97.222	93.75	100	100	98.611	100	91.667	95.833	91.667	98.958	98.958
70	noM	98.611	97.222	95.833	98.611	93.75	100	98.958	98.611	100	93.056	97.222	92.708	100	98.958
71	noM	100	98.611	94.444	100	94.792	100	100	98.611	100	97.222	100	96.875	100	100
72	noM	98.611	98.611	100	97.222	95.833	100	100	97.222	100	100	100	97.917	100	100
73	noM	98.611	100	98.611	97.222	95.833	100	100	100	100	100	97.222	97.917	100	100
74	noM	98.611	94.444	94.444	98.611	91.667	98.958	98.958	95.833	95.833	91.667	100	88.542	100	98.958
75	noM	100	100	100	100	100	100	100	100	100	98.611	100	98.958	100	100
76	noM	98.611	98.611	93.056	100	93.75	100	98.958	98.611	98.611	97.222	100	97.917	100	97.917
77	noM	100	98.611	98.611	100	97.917	100	100	100	97.222	98.611	100	96.875	100	100
78	noM	98.611	97.222	95.833	98.611	92.708	100	100	98.611	98.611	95.833	91.667	88.542	100	100
79	noM	95.833	100	97.222	100	96.875	97.917	100	98.611	100	100	100	98.958	100	100
80	noM	98.611	97.222	94.444	98.611	92.708	100	98.958	94.444	97.222	91.667	98.611	88.542	100	97.917
81	noM	100	100	98.611	100	98.958	100	100	98.611	97.222	97.222	98.611	94.792	98.958	100
82	noM	95.833	94.444	93.056	94.444	83.333	100	100	87.5	90.278	91.667	97.222	75	100	100
83	noM	100	97.222	98.611	97.222	95.833	98.958	100	97.222	100	98.611	97.222	94.792	100	100
84	noM	98.611	100	97.222	100	96.875	100	100	100	95.833	98.611	97.222	94.792	100	98.958
85	noM	100	100	100	100	100	100	100	100	100	100	100	100	100	100
86	noM	100	98.611	98.611	95.833	94.792	100	100	100	98.611	98.611	98.611	97.917	100	98.958
87	noM	100	100	100	100	100	100	100	100	98.611	100	100	98.958	100	100
88	noM	98.611	100	98.611	100	97.917	100	100	93.056	97.222	94.444	95.833	86.458	100	98.958
89	noM	98.611	98.611	98.611	98.611	96.875	100	98.958	98.611	97.222	98.611	98.611	95.833	100	98.958
90	noM	94.444	98.611	97.222	97.222	90.625	100	100	98.611	95.833	97.222	97.222	92.708	98.958	100
91	noM	98.611	87.5	93.056	95.833	81.25	100	100	97.222	93.056	94.444	98.611	89.583	100	97.917
92	noM	98.611	98.611	100	100	98.958	100	98.958	100	100	98.611	98.611	97.917	100	100
93	noM	98.611	100	100	98.611	97.917	100	100	100	98.611	100	100	98.958	100	100
94	noM	91.667	86.111	91.667	93.056	75	98.958	97.917	93.056	84.722	88.889	93.056	75	97.917	96.875
95	noM	100	100	98.611	100	98.958	100	100	100	100	95.833	100	96.875	100	100
96	noM	94.444	98.611	93.056	93.056	84.375	100	100	97.222	97.222	97.222	98.611	92.708	100	100

## Sheet: Reaction_times
sbj	group	preNoCue	preDoubleCue	preCenterCue	preSpatialCue	preIncongruent	preCongruent	preNeutral	postNoCue	postDoubleCue	postCenterCue	postSpatialCue	postIncongruent	postCongruent	postNeutral
1	FAM	537.97	509.21	499.91	442.01	589.45	470.41	447.37	503.77	489.83	487.85	418.39	538.63	450.79	440.95
2	FAM	511.6	471.66	467.28	435.7	522.65	456.01	446.44	495.81	447.82	448.92	431.63	519.55	428.02	433.09
3	FAM	507.79	491.26	496.87	411.79	529.73	453.47	450.96	471.68	455.61	448.4	392.41	490.43	418.54	420.5
4	FAM	505.85	443.63	446.55	399.44	497.7	436.55	435.93	455.51	397.28	415.74	352.58	451.15	391.97	386.04
5	FAM	542.74	546.08	504.28	522.95	700.18	450.27	450.01	484.1	470.34	465.52	446.64	569.38	424.62	425.48
6	FAM	599.22	580.74	567.25	466.7	642.79	538.55	501.65	602.09	568.49	565.09	483.83	680.04	516.42	480.26
7	FAM	548.66	522.54	529.59	472.47	590.31	496.12	477.09	518.57	501.34	485.86	450.43	555.39	475	448.45
8	FAM	525.06	491.81	492.89	419.74	556.11	449.73	441.28	502.24	448.44	473.8	406.77	527.33	424.75	424.05
9	FAM	523.53	519.02	519.08	487.51	589.99	470.64	490.34	559.7	504.17	512.87	478.84	588.06	487.48	474.55
10	FAM	639.01	652.14	614.26	534.18	651.06	626.85	597.4	580.19	551.35	518.44	470.13	581.54	521.16	532
11	FAM	607.37	571.06	562.94	531.32	611.1	559.1	538.79	529.97	521.8	513.18	454.94	546.56	491.54	490.05
12	FAM	595.97	513.85	519.33	461.17	567.58	507.63	488.64	550.75	472.32	461.21	431.37	537.06	458.65	448.89
13	FAM	492.94	463.66	462.58	384.85	518.03	423.06	421.48	484.8	457.64	448.44	384.12	515.22	410.06	412.4
14	FAM	583.62	587.75	594.25	556.49	652.71	550.9	546.31	631.56	560.49	586.26	525.76	634.41	552.74	546.58
15	FAM	807.73	717.71	724.12	682.83	892.95	670.45	650.25	725.82	637.07	620.64	611.32	787.87	626.88	583.66
16	FAM	541.54	505.56	505.2	433.67	538.34	482.93	475.98	487.63	492.08	479.72	404.71	506.98	450.42	446.65
17	FAM	498.2	455.77	441.83	379.37	490.6	441.26	434.08	489.51	438.97	438.78	372.85	476.85	420.89	424.68
18	FAM	563.72	519.06	516.85	492.73	568.75	502.54	500.88	511.95	477.35	481.57	428.5	529.47	449.96	446.85
19	FAM	562.57	535.25	515.28	441.59	582.38	494.44	469.41	532.81	503.98	479.11	422.45	569.23	468.53	440.59
20	FAM	511.81	489.16	485.12	422.82	540.91	454.7	445.25	542.9	497.19	499.62	422.08	534.11	468.03	469.05
21	FAM	465.49	449.77	439.58	410.55	516.61	419.58	414.11	422.36	404.2	417.39	367.11	452.87	377.99	387.53
22	FAM	466.69	422.34	424.46	407.31	468.94	415.58	414.49	435.94	389.27	389.97	386.89	429.22	412.5	376.53
23	FAM	502.6	453.83	453.05	415.13	514.19	438.92	433.99	478.57	441.71	449.11	394.82	504.6	418.02	422.01
24	FAM	573.13	570.13	551.57	496.39	620.89	572.65	509.95	503.05	483.56	496.83	425.45	532.13	463.33	464.48
25	FAM	513.26	497.13	491.49	436.3	547.52	452.65	458.85	531.95	467.79	492.03	413.51	532.31	455.01	448.04
26	FAM	540.65	533.17	519.92	471.47	597.99	491.72	470.74	517.38	510.55	501.93	473.74	592.82	468.18	459.43
27	FAM	443.59	439.95	426.65	389.54	511.89	388.81	386.3	439.96	417.1	428.2	376.61	495.17	379.82	383.22
28	FAM	555.18	532.41	542.2	454.89	571.4	496.52	496.43	552.1	494.93	496.67	418.12	535.5	475.61	459.2
29	FAM	568.6	509.82	520.14	482.85	615.33	475.38	484.53	541.9	491.44	485.24	425.63	580.38	454.26	445.79
30	FAM	696.79	626.36	667.44	603.45	745.72	604.59	608.56	692.63	607.49	625.36	541.5	700.95	598.98	579.17
31	FAM	491.31	469.35	458.54	391.09	503.24	430.05	425.97	483.43	467.07	456.4	388.11	507.85	421.3	419.44
32	FAM	667.85	620.67	624.55	585.8	663.2	620.05	602.83	622.68	625.4	594.01	551.76	644.81	568.56	594.88
33	OMM	600.92	569.92	595.22	497.84	611.84	542.25	544.19	557.32	505.15	532.64	436.96	576.96	480.1	473.57
34	OMM	537.38	508.68	510.82	466.48	583.15	484.71	459.92	531.37	504.85	497	454.23	577.08	465.35	458.31
35	OMM	541.11	519.24	502.91	450.12	590.53	474.1	451.74	509.83	484.5	472.2	414.12	559.33	436.54	423.74
36	OMM	522.43	491.76	497.97	493.24	574.51	499.26	443.2	523.97	458.92	462.7	473.59	547.09	476.97	434.7
37	OMM	482.21	433.4	435.49	413.6	504.34	410.35	419.68	469.96	441.27	445.55	419.52	500.49	422.81	420.58
38	OMM	564.99	507.98	535.16	422.62	547.32	505.47	490.37	685.35	509.55	526.28	464.41	584.64	507.3	521.74
39	OMM	757.81	591.85	715.08	834.48	775	781.41	587.75	586.16	496.63	544.25	527.87	622.75	485.2	534.09
40	OMM	662.71	605.28	627.11	532.1	691.84	572.46	568.15	655.7	597.03	611.31	512.4	701.72	564.35	551.89
41	OMM	469.65	472.7	483.96	396.85	496.54	435.12	443.16	464.58	469.88	435.11	377.09	475.96	415.1	426.1
42	OMM	507.5	453.79	462.43	400.97	509.53	441.18	420.11	511.14	464.79	459.4	402.56	513.44	433.89	451.75
43	OMM	463.93	437.74	453.59	388	504.77	421.31	402.91	465.06	421.65	413.01	368.67	466.92	408.34	391.65
44	OMM	519.3	514.21	507.35	489.97	543.86	494.84	488.35	505.2	495.43	484.24	478.86	528.29	482.85	467.65
45	OMM	496.45	472.34	471.89	432.42	547.79	460.52	433.5	494.47	450.6	431.53	390.68	511.97	424.93	419.65
46	OMM	530.21	505.2	499.19	436.83	568.58	456.45	456.25	509.57	474.1	479.34	415.64	536.68	437.4	438.42
47	OMM	563.09	534.34	525.1	485.72	567.69	509.58	512.57	503.11	477.92	456.95	430.14	517.6	449.43	454.58
48	OMM	594.67	567.77	543.94	460.86	590.28	528.53	529.14	551.36	489.08	492.28	416.23	557.46	453.55	461.11
49	OMM	564.13	500.95	500.49	432.15	576.71	468.86	486.85	592.06	503.14	501.18	461.51	590.64	501.24	493.12
50	OMM	510.04	505.54	506.58	450.88	560.01	472.45	468.9	506.67	490.96	491.8	440.51	541.49	446.89	466.94
51	OMM	595.59	577.54	641.32	488.35	652.93	592.07	521.8	559.71	535.71	507.18	482.05	625.94	500.97	463.73
52	OMM	527.89	494.43	489.15	420.33	559.74	457.19	451.61	524.89	504.38	493.46	420.51	533.31	463.38	467.9
53	OMM	496.67	475.56	479.6	467.48	555.13	443.67	445.85	481.92	449.7	458	453.54	527.41	434.11	431.05
54	OMM	567.24	508.89	517.08	478.77	611.06	485.74	489.69	508.45	495.76	482.28	438.29	545	449.57	488.59
55	OMM	551.15	511.02	512.98	463.98	557.87	487.66	497.62	646.19	558.13	578.86	529.19	626.11	569.93	547.8
56	OMM	493.37	467.47	476.84	444.77	524.05	459.55	432.38	521.37	477.02	477.52	463.85	542.55	463.97	457.94
57	OMM	599.06	484.45	489.53	453.04	572.64	487.02	473.05	546.27	497.44	524.25	443.28	554.51	488.19	502.49
58	OMM	484.95	442.15	448.36	425.93	482.17	446.06	436.6	458.78	432.89	438.06	388.07	453.01	432.14	417.42
59	OMM	503.4	469.99	484.24	406.72	507.23	445.99	456.87	465.61	442.31	458.34	382.41	462.76	435.28	418.63
60	OMM	764.71	729.84	726.16	725.38	803.33	743.32	712.54	742.19	764.66	718.35	688	811.55	671.86	752.7
61	OMM	1039.2	970.79	1060.9	783.56	1235.9	797.26	773.93	679.62	654.59	611.23	661.8	737.11	579.67	574.83
62	OMM	487.64	448.01	446.64	400.08	510.28	425.66	423.34	470.68	393.15	407.36	360.74	451.52	388.12	404.18
63	OMM	619.29	682.72	646.11	563.69	649.06	692.81	595.62	628.65	628.75	651.04	543.78	633.54	597.14	630.35
64	OMM	455.49	443.58	438.98	387.94	472.51	420.77	420.78	448.3	435.47	408.25	379.17	466.05	397	396.41
65	noM	478.13	438.66	445.66	417.67	490.41	425.58	421.47	469.66	432.53	414.83	383.1	464.79	407.75	413.74
66	noM	504.75	523.42	511.89	429.48	535.37	475.03	476.61	539.23	513.37	512.37	434.61	563.55	473.74	476.4
67	noM	496.51	464.35	470.43	424.8	533.83	440.2	439.7	519.69	465.46	467.96	443.83	552.1	449.96	449.44
68	noM	534.52	472.16	480.6	456.95	588.01	444.2	454.23	465.36	450.15	442.56	422.47	520.23	437.56	414.67
69	noM	531.91	502.31	517.96	465.24	561.63	483.19	479.81	487.67	471.98	455.86	420.58	526.18	428.68	432.35
70	noM	508.61	486.16	498.76	417.05	528.97	459.76	450.72	482.74	442.32	446.63	383.14	500.73	418.13	420.67
71	noM	601.54	571.69	556.84	484.87	655.35	513.8	505.81	584.41	557.73	543.16	461.51	669.39	487.08	472.92
72	noM	570.22	534.58	532.39	468.39	630.74	491.12	474.29	599.06	533.3	553.11	478.66	635.69	513.3	506.01
73	noM	634.14	602.45	601.83	566.71	724.22	530.46	565.94	609.67	575.41	557.66	547.59	717.78	493.55	517.68
74	noM	497.88	485.3	467.57	413.46	512.71	442.63	457.07	464.49	435.92	427.5	380.14	472.43	406.29	421.28
75	noM	552.66	511.91	499.29	432.2	565.93	470.06	468.55	583.81	562.23	543.63	471.74	601.73	530.94	512.98
76	noM	669.43	595.11	614.8	616.49	698.24	680.18	587.09	585.99	542.54	526.87	505.36	594.72	530.35	505.86
77	noM	599.6	541.28	552.54	500.49	599.68	538.9	522.14	565.89	522.73	513.61	448.88	569.46	511.92	470.6
78	noM	490.58	478.01	489.43	411.57	522.34	451.7	434.07	468.4	469.77	453.47	407.99	498.79	439.23	432.63
79	noM	462.7	441.48	451.21	413.59	504.78	410.52	422.34	465.39	430.36	435.68	387.33	476.5	420.54	402.74
80	noM	513.7	499.9	494.46	431.37	549.41	464.17	453.57	496.71	473.93	466.48	409.74	522.57	449.66	424.77
81	noM	524.47	511.99	510.49	429.92	525.63	498.72	484.71	491.63	472.24	460.41	393.49	492.84	446.47	439.79
82	noM	488.26	449.21	446.6	429.82	546.08	416.33	415.48	473.32	425.32	440.89	421.64	549.15	401.2	411.08
83	noM	608.23	553.53	574.7	491.8	614.32	530.59	546.59	602.71	543.64	592.28	458.8	637.15	530.01	524.47
84	noM	606.36	579.55	590.89	570.8	704.34	549.79	526.16	617.15	607.7	591.99	503.79	696.92	545.94	538.28
85	noM	606.81	564.06	590.07	480.31	617.45	554.3	521.99	570.43	560.56	565.69	457.72	600.68	519.85	502.74
86	noM	538.01	494.13	509.22	476.87	553.35	480.12	490.46	524.66	483.38	482.44	475.28	554.51	465.41	463.61
87	noM	572.28	557.59	540.52	466.21	593.48	497.96	511.39	541.61	496.48	510.39	445.43	572.52	471.02	466.09
88	noM	540.29	515.39	501.28	454.82	562.69	477.72	476.75	497.32	492.62	489.16	422.88	545.89	463.22	450.47
89	noM	573.72	562.69	583.7	425.34	566.52	526.56	531.44	580.56	512.24	546.42	430.04	548.22	506.74	516.5
90	noM	552.12	528.68	542.57	437.19	582.81	479.63	491.87	586.93	572.1	546.62	458.22	636.21	499.28	505.76
91	noM	480.42	462.82	461.76	410.81	509.83	434.16	440.77	482.51	457.05	442.31	393.76	508.07	420.41	421.98
92	noM	623	582.35	560.18	485.83	602.2	550.42	537.64	585.25	531.84	509.33	435.73	568.84	494.92	490.72
93	noM	544.31	516.46	506.94	432.23	541.68	484.7	478.99	588.61	514.82	538.43	469.69	585.01	507.48	515.75
94	noM	497.2	448.55	467.64	402.11	535.82	414.27	436.46	579.98	484.87	543.06	450.61	564.69	500.24	503.9
95	noM	542.35	512.23	503	417.09	546.79	465.3	469.36	529.31	484.08	486.86	396.01	537.53	449.22	443.89
96	noM	517.64	484.72	480.53	456.06	569.12	467.28	444.73	512.99	463.13	463.72	465.44	577.22	448.32	427.14

## Sheet: FFMQ_scores
sbj	group	Observing	Nonreactivity	Nonjudging	Describing	Awareness
1	FAM	20	21	39	34	38
2	FAM	30	26	18	26	28
3	FAM	14	22	15	19	25
4	FAM	23	14	12	23	23
5	FAM	30	18	15	24	16
6	FAM	19	10	16	17	28
7	FAM	24	21	26	19	21
8	FAM	15	23	26	24	29
9	FAM	38	9	9	36	16
10	FAM	18	15	35	16	21
11	FAM	21	17	36	17	20
12	FAM	21	15	22	27	29
13	FAM	21	26	29	32	19
14	FAM	19	11	16	15	16
15	FAM	17	19	30	21	28
16	FAM	18	18	24	16	21
17	FAM	27	21	17	19	33
18	FAM	32	17	38	39	30
19	FAM	21	18	19	38	25
20	FAM	25	15	14	25	26
21	FAM	20	15	16	22	37
22	FAM	24	24	31	30	27
23	FAM	14	24	28	17	22
24	FAM	18	26	24	22	17
25	FAM	17	14	26	20	24
26	FAM	28	23	35	38	31
27	FAM	31	18	23	28	26
28	FAM	23	21	23	30	37
29	FAM	22	23	22	23	18
30	FAM	18	19	14	36	20
31	FAM	24	17	23	20	14
32	FAM	16	19	23	25	28
33	OMM	18	18	29	26	29
34	OMM	22	20	21	27	28
35	OMM	16	22	19	27	12
36	OMM	29	22	32	28	18
37	OMM	22	16	29	20	28
38	OMM	23	11	24	37	21
39	OMM	31	21	34	18	10
40	OMM	29	27	32	28	31
41	OMM	29	18	20	14	14
42	OMM	21	14	20	14	27
43	OMM	23	17	16	29	29
44	OMM	24	22	19	39	30
45	OMM	25	21	28	29	22
46	OMM	18	19	33	25	18
47	OMM	26	14	16	35	24
48	OMM	19	23	14	22	21
49	OMM	11	22	29	13	14
50	OMM	35	22	35	27	28
51	OMM	17	19	17	21	27
52	OMM	12	23	26	19	31
53	OMM	19	19	33	25	32
54	OMM	24	20	13	14	25
55	OMM	27	21	26	23	30
56	OMM	32	23	19	12	22
57	OMM	20	17	33	15	15
58	OMM	21	24	24	22	26
59	OMM	35	32	37	38	32
60	OMM	14	18	21	8	35
61	OMM	12	19	21	10	18
62	OMM	21	21	25	21	24
63	OMM	15	20	39	28	35
64	OMM	11	20	38	9	27
65	noM	28	16	22	16	25
66	noM	16	22	29	19	32
67	noM	24	19	23	16	21
68	noM	23	12	17	21	29
69	noM	16	22	18	21	19
70	noM	23	21	28	27	25
71	noM	24	19	24	23	29
72	noM	27	15	24	22	26
73	noM	21	20	17	17	23
74	noM	19	19	32	17	8
75	noM	31	8	23	17	20
76	noM	23	12	15	16	18
77	noM	13	19	30	18	22
78	noM	23	20	23	18	26
79	noM	16	23	40	22	22
80	noM	29	17	31	26	18
81	noM	18	14	20	24	26
82	noM	25	14	22	23	28
83	noM	22	16	27	18	24
84	noM	24	8	9	17	24
85	noM	25	18	30	20	25
86	noM	18	18	35	28	34
87	noM	28	26	34	16	18
88	noM	29	23	23	24	27
89	noM	18	22	21	20	28
90	noM	17	19	29	19	23
91	noM	35	19	11	37	38
92	noM	21	19	24	22	22
93	noM	28	16	24	23	29
94	noM	24	14	22	11	22
95	noM	12	19	33	20	34
96	noM	22	16	27	25	29
